# Supplementary material for: Involvement of NADH Oxidase in Biofilm Formation in Streptococcus sanguinis
Source: PLoS One. 2016 Mar 7;11(3):e0151142. doi: 10.1371/journal.pone.0151142 (PMC4780693; doi:10.1371/journal.pone.0151142)
Supplement: S1 Table — (XLSX) [file pone.0151142.s001.xlsx]

## Sheet: Sheet1
	S1 Table Genes significantly down-regulated and up-regulated in the nox mutant and restored in the nox complemented strain
SSA#	Gene	Description	Metabolism pathway	Relative expression in ∆nox	Relative expression in ∆nox complementation	Change
SSA_0227	-	collagen-binding surface protein, putative		0.402251	0.702144	down
SSA_0308	-	hypothetical protein		0.497896	0.654328	down
SSA_0371	gdhA	glutamate dehydrogenase		0.449266	0.924959	down
SSA_0842	-	effector of murein hydrolase LrgA/holin-like protein, putative		0.440925	1.02509	down
SSA_1176	acoB	acetoin dehydrogenase, E1 component, beta subunit, putative	Pyruvate metabolism	0.461712	1.3423	down
SSA_1178	acoA	acetoin dehydrogenase, E1 component, alpha subunit, putative		0.46921	1.11256	down
SSA_1221	ldh	L-lactate dehydrogenase		0.391017	0.661863	down
SSA_1540	-	hypothetical protein		0.497966	0.899815	down
SSA_1541	-	U32 family peptidase putative		0.452096	0.605812	down
SSA_1567	-	polar amino acid ABC transporter amino acid-binding protein		0.466861	3.50637	down
SSA_1704	-	hypothetical protein		0.442552	0.863034	down
SSA_1705	-	hypothetical protein		0.372888	0.574239	down
SSA_2002	truA	tRNA pseudouridine synthase A		0.491196	0.631635	down
SSA_0068	adhE	bifunctional acetaldehyde-CoA/alcohol dehydrogenase	Pyruvate metabolism	4.1289	0.760163	up
SSA_0192	ackA	acetate kinase, putative		2.1157	1.66553	up
SSA_0076	-	ABC sugar transporter, permease protein, putative		3.28526	0.830996	up
SSA_0219	-	PTS system, sugar-specific enzyme IIA component, putative		2.12298	1.55364	up
SSA_0220	-	PTS system, mannose-specific IIB component, putative		2.19973	1.09039	up
SSA_0221	-	PTS system, mannose-specific IIC component, putative		2.09473	0.987972	up
SSA_0224	-	hypothetical protein		3.74097	0.750723	up
SSA_0264	-	PEP phosphonomutase-like protein, putative		3.76577	1.48004	up
SSA_0273	-	hypothetical protein		3.14231	0.765367	up
SSA_0300	-	hypothetical protein		3.25135	1.06488	up
SSA_0301	-	hypothetical protein		2.08997	1.02321	up
SSA_0382	-	AraC family transcriptional regulator		2.03705	1.13478	up
SSA_0509	-	propanediol utilization protein, putative		3.5145	1.2088	up
SSA_0510	-	L-threonine-O-3-phosphate decarboxylase, putative	Ethanolamine metabolism	2.52254	0.972301	up
SSA_0511	pduX	propanediol utilization kinase, putative		2.31427	0.901566	up
SSA_0512	-	nicotinate-nucleotide--dimethylbenzimidazole phosphoribosyltransferase, putative		2.30451	1.05638	up
SSA_0513	-	ATP:cob(I)alamin adenosyltransferase, putative		2.96965	1.36687	up
SSA_0514	eutG	alcohol dehydrogenase, iron-dependent		2.77911	1.30575	up
SSA_0515	-	propanediol utilization protein PduU, putative		2.23709	1.10872	up
SSA_0516	-	two-component response regulator		2.18288	0.942454	up
SSA_0517	-	sensor histidine kinase, putative		2.3508	1.30037	up
SSA_0518	-	reactivating factor for ethanolamine ammonia lyase		2.56061	0.949	up
SSA_0519	-	ethanolamine ammonia-lyase large subunit, putative		2.75924	0.761102	up
SSA_0520	-	ethanolamine ammonia-lyase small subunit		3.42062	0.69083	up
SSA_0521	eutL	ethanolamine utilization protein EutL, putative		2.67381	0.652102	up
SSA_0522	-	ethanolamine utilization protein, putative		2.53414	0.719067	up
SSA_0523	eutE	aldehyde dehydrogenase		2.10732	0.577406	up
SSA_0524	-	microcompartment protein, putative		2.55139	0.4341	up
SSA_0525	-	microcompartment protein, putative		2.55815	0.389629	up
SSA_0526	-	hypothetical protein		2.81277	0.528989	up
SSA_0527	pduL	propanediol utilization protein PduL		2.73193	0.584628	up
SSA_0528	-	hypothetical protein		2.78977	0.675235	up
SSA_0529	-	ethanolamine utilization protein, putative		2.16938	0.550941	up
SSA_0530	eutH	ethanolamine utilization protein (transporter), putative		2.78688	0.583572	up
SSA_0531	eutQ	ethanolamine utilization protein eutQ (cobalamin-dependent degradation of ethanolamine), putative		2.6305	0.486729	up
SSA_0738	arc	ornithine carbamoyltransferase		2.14229	0.668501	up
SSA_0740	-	C4-dicarboxylate anaerobic carrier, arginine transporter, putative		3.11671	1.5051	up
SSA_0865	-	hypothetical protein		3.46035	0.840878	up
SSA_1003	-	ABC transporter substrate-binding protein-multiple sugars, putative	Galactose metabolism	5.62494	0.929686	up
SSA_1004	msmF	ABC transporter membrane-spanning permease-multiple sugars, putative		4.20122	0.913053	up
SSA_1005	msmG	sugar ABC transporter, permease protein, putative		4.00543	0.81895	up
SSA_1006	gtfA	dextransucrase, putative		5.96719	0.741343	up
SSA_1007	-	ABC transporter ATP-binding protein-multiple sugar transport, putative		5.49919	0.825905	up
SSA_1008	galK	galactokinase		5.26117	1.13528	up
SSA_1009	galT	galactose-1-phosphate uridylyltransferase		4.21574	0.883709	up
SSA_1010	galE	UDP-glucose 4-epimerase, putative		2.69986	0.875648	up
SSA_1033	coaA	pantothenate kinase		2.02821	1.26999	up
SSA_1065	-	Beta-hexosamidase A, putative		2.26052	0.817757	up
SSA_1224	-	hypothetical protein		2.11322	1.06489	up
SSA_1241	pyrF	orotidine 5'-phosphate decarboxylase		2.46405	1.43131	up
SSA_1246	-	hypothetical protein	Uncharacterized operon	3.25024	0.546513	up
SSA_1247	-	hypothetical protein		4.44017	0.76909	up
SSA_1248	-	hypothetical protein		5.53179	0.783662	up
SSA_1249	-	hypothetical protein		4.3708	0.644913	up
SSA_1250	-	hypothetical protein		3.89963	0.836635	up
SSA_1251	-	HD superfamily hydrolase		6.66991	1.53921	up
SSA_1252	-	hypothetical protein		3.7987	1.30394	up
SSA_1331	-	hypothetical protein		2.02186	0.778833	up
SSA_1615	ald	alanine dehydrogenase, putative		4.03645	1.85893	up
SSA_1686	-	hypothetical protein		2.17028	1.45937	up
SSA_1692	lacG	6-phospho-beta-galactosidase	Galactose metabolism	4.72069	0.762262	up
SSA_1694	lacF	PTS system, lactose-specific IIA component, putative		11.0879	1.48871	up
SSA_1696	lacD	tagatose 1,6-diphosphate aldolase		10.8563	0.215424	up
SSA_1697	lacC	tagatose-6-phosphate kinase		8.19511	0.490695	up
SSA_1698	lacB	galactose-6-phosphate isomerase subunit LacB		9.69332	0.319547	up
SSA_1699	lacA	galactose-6-phosphate isomerase subunit LacA		12.2962	0.486317	up
SSA_1745	csbD	general stress response protein CsbD, putative		2.27802	1.29758	up
SSA_2023	-	fructan beta-fructosidase precursor, putative		3.57619	0.657897	up
SSA_2038	-	hypothetical protein		2.15079	1.92691	up
SSA_2052	-	thioredoxin, putative		2.08375	1.16723	up
SSA_2077	-	hypothetical protein		2.41269	1.271	up
